# Supplementary material for: Metabolite Profiling of the Resurrection Grass Eragrostis nindensis During Desiccation and Recovery
Source: Plants (Basel). 2025 Feb 9;14(4):531. doi: 10.3390/plants14040531 (PMC11859761; doi:10.3390/plants14040531)
Supplement: Supplementary file 1 [file plants-14-00531-s001.zip]

Archive with 2 entries (2 files):
- S3.xlsx
- Supplementary tables and figures.pdf
