# Supplementary material for: Metabolite Profiling of the Resurrection Grass Eragrostis nindensis During Desiccation and Recovery
Source: Plants (Basel). 2025 Feb 9;14(4):531. doi: 10.3390/plants14040531 (PMC11859761; doi:10.3390/plants14040531)
Supplement: Supplementary file 1 [file plants-14-00531-s001.zip › S3.xlsx]

## Sheet: Processed Data
Compound Name	NFH_1	NFH_2	NFH_3	NFH_4	NED_2	NED_3	NED_4	NED_5	NLD_1	NLD_2	NLD_3	NLD_5	NA_2	NA_3	NA_4	NA_5	N24_1	N24_3	N24_4	N24_5	N48_1	N48_2	N48_3	N48_5	NW_2	NW_3	NW_4	NW_5	SF1	SFH_2	SFH_3	SFH_4	SA_2	SA_3	SA_4	SA_5	SED_2	SED_3	SED_4	SED_5	SLD_1	SLD_2	SLD_3	SLD_5	S24_1	S24_3	S24_4	S24_5	S48_1
Label	NFH	NFH	NFH	NFH	NED	NED	NED	NED	NLD	NLD	NLD	NLD	NSA	NSA	NSA	NSA	NRI	NRI	NRI	NRI	NRII	NRII	NRII	NRII	NW	NW	NW	NW	SFH	SFH	SFH	SFH	SA	SA	SA	SA	SED	SED	SED	SED	SLD	SLD	SLD	SLD	SRI	SRI	SRI	SRI	SRII
2.3-Butanediol	801	449	854	593	433	1103	991	686	634	389	351	682	406	718	419	426	41141	44474	475365	272217	804312	899447	269183	651994	793	313	596	461	71	200	133	208	567	502	356	306	808	624	212	350	375	170	115	252	137843	511	427	1036	192126
Pyruvic acid	1873	2496	2085	2506	1808	2022	925	1775	1710	650	984	462	262	305	216	243	467	129	2639	1626	4789	4157	4252	3851	3918	2678	3164	2375	2477	3573	3338	3239	143	201	7	89	1311	2516	965	3381	753	474	614	1322	355	60	128	143	348
Lactic acid	220	159	535	421	240	245	353	192	485	185	303	201	279	387	341	420	21516	1207	8727	14880	33124	24702	8656	18489	212	166	362	345	230	310	218	315	352	421	159	382	288	376	350	609	409	272	330	284	17416	485	424	420	872
Glycolic acid	175	183	169	99	52	145	87	95	7	97	66	114	139	90	87	111	11	124	215	59	224	258	147	273	34	109	15	111	28	19	41	170	64	213	96	260	78	89	78	177	94	163	51	103	158	100	103	174	205
L-alanine	52531	58032	102295	66712	50682	94289	23770	87358	37095	28218	47007	6020	33009	45084	33130	55330	130423	96573	165568	126746	240063	229132	120342	275174	51376	51931	49925	29494	77250	83013	57926	78168	35479	60609	33628	63636	30317	63309	30439	92688	41139	38597	58004	23102	101388	27391	128603	72881	213705
Oxalic acid	7712	3502	3223	2530	8083	5360	4823	3588	8407	2576	6974	4595	4160	5055	5216	5030	3846	3826	7696	5688	5862	5082	4593	4767	5941	5435	5674	9198	3379	1510	4036	3211	5552	4078	3031	4786	5377	4951	2516	2423	2312	2820	2955	2333	2516	2817	4165	2879	3811
Malonic acid	126	248	143	159	39	111	14	16	6	33	29	8	12	15	7	5	20	6	37	5	54	27	48	70	94	131	46	136	43	43	21	24	62	15	8	3	5	16	5	10	4	17	9	8	10	6	14	25	26
L-valine	24919	8532	13085	5039	6104	18148	6386	23023	12943	22036	13671	1443	27590	18318	7312	16298	51643	40584	63345	58614	122374	108126	55175	145705	2610	4722	8112	2878	10954	6663	2361	4564	47453	33725	17712	37051	2218	6334	6648	10570	14407	26917	15316	2153	37322	15451	81282	42064	130280
Urea	0	0	36	20	0	0	0	0	0	29	11	11	15	0	11	0	0	0	26	13	0	5	0	0	20	0	10	0	26	36	11	4	37	0	7	14	8	5	4	24	36	13	12	0	14	12	10	0	0
Ethanolamine	33940	37908	33023	29939	30501	38951	23610	26487	29882	29499	29218	15225	38917	35502	28107	33443	29543	27055	36566	28172	38417	45043	31615	46429	30154	34120	35846	32371	21471	26337	24742	22139	26118	18404	21702	21361	19487	30558	15494	21116	20768	26913	21092	14655	27254	17838	32124	26141	37416
Phosphoric acid	328439	268219	334800	302697	139992	203507	56568	154177	84849	126425	73831	81458	122035	58872	107171	94372	174941	147616	156954	164528	327517	305047	196224	340935	120077	159466	107759	125579	219507	292555	171406	277205	123896	75258	106620	93050	64213	148936	30242	79868	137472	114892	61816	77625	90096	51828	111121	96510	164992
L-leucine	8965	4918	2863	970	5019	8124	3029	9429	6571	7839	5573	781	5719	8269	1161	4130	73329	47570	70692	78741	208279	161293	81476	204738	740	1419	2672	1200	5112	3282	1149	1095	14946	21814	5148	15205	1286	4639	6014	6358	9278	15061	8430	1390	38841	7343	76515	47554	150974
Glycerol	6588	6692	6114	6042	4980	6588	2585	5098	2849	2343	2657	974	2111	2150	1596	2576	16093	12969	15518	15426	34907	31200	19417	34761	4000	3953	4211	3858	4391	3257	3335	4742	3151	3030	2196	3535	1867	3602	1970	2825	2664	2964	2610	1407	11793	1440	14567	11710	24423
DL-isoleucine	16463	3243	3230	1662	2562	7457	3047	7865	6357	8824	5451	854	7216	7481	774	4149	27185	18795	30258	27831	68771	53167	27678	76381	609	850	2460	1041	3278	1946	621	1046	15732	17382	4325	15215	720	2121	3019	3612	7465	13337	6249	870	14647	6950	38734	20759	62701
L-proline	2621	37808	1471	628	13343	3948	5987	31387	16867	69668	26034	436	35415	138326	11416	229676	24428	28363	69696	29170	66672	58753	28311	108173	898	1603	8298	742	1722	1238	2174	899	115435	242712	36845	239041	1042	629	4580	7616	32756	98570	26706	347	25369	44286	176260	59558	94254
Glycine	10135	8318	13304	5670	4228	7495	3637	8671	3192	3422	2414	1395	7130	6200	8299	7029	52897	34444	44908	44914	84083	66665	34882	112680	4148	5537	6247	3642	5619	5561	2532	4131	6993	3928	6637	5669	1476	3954	3220	3928	3755	3596	2061	1277	19131	2304	26196	15127	73550
Succinic acid	8144	6386	7566	5813	3032	5085	2316	5890	7217	8041	5395	1800	4087	4285	4227	5920	40169	10473	79839	14408	174139	56531	45325	115621	4976	4301	3244	3233	10343	6199	3509	5647	5828	5265	4462	10316	2987	10105	3266	13478	8510	11666	5246	2304	22846	2655	6006	4671	34457
Glyceric acid	2030	5979	4398	4834	4539	4574	1949	3175	623	191	486	854	281	275	148	291	2671	760	3095	2269	2685	2935	2577	3750	3621	3722	2022	4604	1690	3661	3965	4997	1754	913	1702	2549	2560	4058	1802	2911	1349	962	554	1071	1159	298	986	1230	1802
Uracil	38	18	17	0	6	0	3	31	6	5	7	5	10	10	9	14	2828	217	10471	4591	17287	14524	6337	20449	17	0	5	11	6	12	4	3	43	32	4	4	9	11	10	18	12	15	3	6	2048	4	20	6	809
Fumaric acid	441	593	379	250	129	797	79	385	449	233	120	48	78	60	88	133	199	4504	167	111	197	141	12	99	123	60	30	62	12	127	52	64	170	179	148	105	6	91	53	0	226	285	129	20	475	54	2433	96	2123
L-serine	16474	11706	23330	12877	6087	13784	3245	26671	7755	16330	8619	476	5188	3006	1277	5954	16812	15716	5645	11426	6996	9045	12715	21178	4107	5034	6171	2902	3055	4726	980	3496	12000	5069	3227	15996	1011	2113	2231	6999	4404	15528	8513	548	5525	2317	17767	11745	43452
L-threonine	7442	4083	4989	4627	1546	3782	1990	5268	3612	5853	2404	338	3672	3461	2071	1637	11457	9163	10466	10667	20700	16855	9326	26694	1154	1907	1652	656	5401	3030	1212	5635	8655	5668	3459	5106	566	2376	1151	3095	3311	5905	2819	308	5676	994	10955	6317	20281
Beta- alanine	642	1426	1157	768	296	845	228	1483	1112	2160	542	37	1862	826	1291	1575	722	353	1457	1380	1050	1533	1254	3304	278	774	528	488	373	628	196	416	3289	1519	1800	4000	182	439	287	1309	1142	2595	756	75	1031	478	1972	1733	1807
Citramalic acid	377	404	495	251	158	328	127	304	212	195	156	62	120	326	108	140	74	78	252	63	206	181	120	203	569	727	452	800	511	270	317	197	218	619	176	293	114	265	96	374	221	521	106	88	117	64	435	103	324
D-malic acid	51106	78058	115931	32707	36919	96459	30658	88778	78070	90534	37718	19405	53501	76483	37015	56344	436	20409	373	149	498	224	108	320	39144	61408	31933	79530	23609	20627	30269	13728	42021	71758	16948	37263	10753	49941	17580	58874	45016	119297	36929	17278	1937	18047	96258	12707	38235
Erythritol	0	6	0	16	0	18	8	46	76	23	60	54	230	184	172	288	164	198	208	444	498	317	261	545	7	108	15	149	97	32	157	10	1303	1297	1172	1507	0	89	262	101	1280	295	219	96	352	345	341	1129	534
Salicylic acid	14	6	0	12	5	9	5	0	13	19	0	0	0	10	4	13	0	0	9	26	5	32	17	12	0	11	11	12	0	0	7	4	10	12	7	14	0	10	0	0	0	3	14	0	0	16	3	0	67
Aspartic acid	24498	8980	26078	21333	4994	21190	2542	32457	16566	54749	15253	448	20162	8501	16830	17192	2794	4254	1068	1959	2842	1147	1403	2255	6923	7323	9494	3369	5523	2749	1530	7534	7954	1289	277	4241	873	2839	282	1484	2298	14961	5527	61	1275	1918	14015	8274	24948
L-methionine	2400	860	1570	1919	255	2368	68	3694	1419	7529	418	10	4384	1049	963	1343	4076	2265	3835	3703	10155	7796	2974	12972	298	194	204	101	682	193	125	382	2785	444	458	510	16	313	76	586	491	2749	353	39	1030	157	4104	991	9243
5-Oxoproline	7707	7901	18844	11048	2406	8979	812	10848	4197	9376	3341	511	11684	6965	9051	7402	3878	4459	4957	7758	9413	10406	6703	15452	4003	3212	4049	1106	2778	2406	2201	4657	19515	9570	5486	12352	546	2211	1493	4292	4174	16264	2471	0	3026	1566	9570	9314	15383
L-pyroglutamic acid	6140	7976	18868	11048	1308	9001	1051	10273	4231	9396	3366	497	11692	6973	9057	7485	3878	4364	4854	8017	9103	10520	7202	14653	3572	3121	4483	1085	2778	2123	2201	4405	18976	9585	5480	12120	546	2178	249	4292	4099	16176	2479	0	3026	1617	10282	9404	15534
Hydroxyproline	313	810	1302	688	118	42	73	839	222	614	169	31	778	327	500	348	248	161	294	466	466	655	312	875	261	213	284	83	189	124	119	73	1222	545	442	751	18	53	30	190	197	1103	158	29	152	168	308	375	954
4-Aminobutanoic acid	40124	71165	13477	8276	62273	54251	14680	116607	65201	12151	31891	1030	7665	11554	4077	7949	62622	59718	85936	60749	85214	67319	77516	154915	5778	14178	6905	13234	35979	4509	12983	19571	15728	19589	7178	15991	4096	19406	12265	25523	18971	17486	12840	1496	49733	9614	57081	48507	121097
L-Threonic acid	421	775	988	723	399	1269	360	553	1327	603	589	200	559	1247	405	1546	392	585	1473	718	1244	1119	1168	1412	324	891	564	1212	206	229	222	173	1351	4137	1799	5795	407	302	803	684	1644	2204	883	360	1666	1790	4070	3193	3687
Cinnamic acid	232	340	572	450	305	746	208	347	856	382	366	83	403	731	254	870	288	271	923	417	745	723	679	925	159	545	256	750	86	84	130	49	768	2525	1052	3526	205	192	459	392	939	1255	472	97	987	1202	2418	1636	1939
Alpha ketoglutaric acid	515	1799	654	1307	84	860	193	411	792	594	311	0	761	513	1727	434	70	10	534	68	58	203	120	197	567	685	665	649	329	369	676	585	28	13	12	18	29	205	13	335	160	51	98	50	50	9	34	7	19
L-ornithine	0	74	77	83	17	42	6	136	34	28	5	0	349	58	60	118	91	28	144	107	1400	505	223	1698	11	15	0	13	14	34	30	20	85	0	19	120	24	52	18	54	14	109	26	0	12	17	206	10	789
L-glutamic acid	12412	10646	30427	19144	1493	23355	1941	12787	9812	20289	6812	549	34447	17284	31063	32898	12232	7363	15829	16530	35236	34289	12349	33668	12243	11074	9096	2657	7358	9880	6428	9990	14779	3425	11143	10384	1015	7251	1223	10718	4858	11921	4192	710	6634	3542	14569	8169	22223
L-Phenylalanine	670	788	717	131	437	796	0	1685	2229	11072	2323	20	26273	5397	4087	7069	7895	5005	12857	13246	34986	25636	10588	31474	533	922	1403	193	955	406	307	767	26833	5806	5859	11003	190	465	390	1293	1702	8569	1714	167	4730	2920	16201	8490	26289
D-lyxose	264	282	199	236	179	329	157	262	86	42	132	138	76	106	32	21	1099	516	490	1349	2034	2094	1512	3833	263	176	226	270	204	48	90	92	450	259	472	313	76	129	63	111	238	125	120	94	631	135	799	3304	1149
D-Arabinose	1418	1695	865	664	1068	1404	521	927	520	388	469	347	93	95	80	30	8539	6542	3804	9225	22248	22534	9045	17965	518	127	756	714	3610	675	442	893	1480	883	1469	2147	291	430	520	544	737	607	437	335	4474	410	5427	15015	9164
L-asparagine	206435	126007	56099	107221	445	30991	0	210000	16437	219876	919	0	82797	24407	66633	18552	485	290	4921	1271	3273	3359	805	8010	10676	2708	384	12	37734	332	1899	37488	48080	818	6138	5348	0	778	0	12980	440	29827	25	8	160	74	3437	1085	4327
Ribose	3816	1217	524	63	305	409	57	2898	92	3741	128	0	910	619	1240	0	8280	8587	10324	12370	9840	3710	9129	7509	341	438	266	311	576	1130	358	635	670	541	751	727	162	258	360	469	267	430	275	179	8658	444	18200	10202	19430
xylitol	7	24	24	9	12	20	20	21	30	22	60	77	64	68	103	89	84	189	161	112	203	152	50	195	17	53	50	73	33	87	16	8	933	721	837	1017	10	40	140	113	244	205	241	95	158	157	300	670	321
Levoglucosan	2037	2021	1996	2107	177	135	121	2010	194	1992	272	480	2058	166	264	265	105	222	116	352	373	165	105	128	221	209	202	123	317	1388	306	209	400	544	452	500	396	289	476	391	351	471	316	487	269	522	334	392	305
Putrescine	8876	11509	10667	10116	5995	11611	4532	10741	8746	8671	4825	2817	10887	9758	7333	9326	8060	4251	12883	8331	14675	19077	10295	19753	8780	7914	7992	6202	8549	6128	4897	5144	6796	3515	5219	5347	3223	5881	3606	4916	4006	5670	3373	3336	4982	2820	6927	4258	10302
Trans-aconitic acid	1575	1877	201	149	1771	1332	37	1049	456	337	229	0	494	456	421	327	215	208	532	234	795	837	520	1194	120	228	128	88	158	924	194	775	206	301	136	0	22	798	1050	512	85	34	700	104	0	123	3664	300	2961
Glycerol 1-phosphate	586	820	386	371	454	545	107	367	291	305	181	34	98	165	180	115	105	0	81	26	0	19	17	15	194	76	170	83	240	59	154	269	126	91	48	70	54	112	85	217	237	208	44	30	27	79	22	26	17
Unknown 1	394	427	486	342	516	618	309	507	432	425	539	458	561	407	459	364	469	333	541	556	712	576	455	675	406	486	362	457	599	700	581	478	924	861	765	854	561	843	698	652	935	915	806	864	908	731	950	1402	1031
Citric acid	73299	79265	65265	29534	72096	65312	27763	58193	54134	41931	17762	19897	101621	89689	129462	116375	33043	32625	102397	33642	132538	67779	44791	109392	40087	110071	59644	102480	105010	81940	90808	33746	96624	58151	82855	94288	73403	76512	42788	74513	63963	59869	25469	45376	27789	20909	86790	56545	109970
Citrulline	0	28	0	0	0	0	0	11	0	23	0	115	141	0	0	0	79	89	120	244	584	412	183	675	0	59	10	38	0	8	0	65	155	0	35	0	0	130	0	22	0	32	0	0	69	124	111	156	565
Dehydroascorbic acid	727	636	1529	980	2516	1455	1439	1128	600	459	677	1955	234	21	258	124	21	0	0	55	80	99	113	19	1380	1242	2621	1907	1641	3184	1906	1685	115	28	130	117	1784	2099	2715	1694	978	484	973	2443	131	119	133	14	105
Quinic acid	2202	4217	6777	6436	781	7048	2107	1066	601	203	992	2222	247	174	174	269	714	470	531	406	4211	1822	1619	2161	4174	4329	2245	8317	285	523	317	522	160	163	79	495	238	570	497	179	243	154	255	393	373	176	776	192	1773
Fructose	172770	257259	243993	105173	359733	377366	324788	327331	185487	7777	311556	231765	1721	1425	884	1349	156410	112492	197616	417057	409180	553126	378410	651250	65827	75729	64479	124055	94209	112810	74908	86254	18819	27563	20493	78712	198150	92216	324646	359576	239951	38621	318730	252554	475078	39736	532217	481789	573132
Allantoin	2687	3922	1319	1079	325	1224	438	3724	1887	5119	136	31	4750	1238	2296	1113	138	40	275	419	145	137	266	1168	327	536	104	229	499	40	153	317	2272	184	572	163	335	213	340	588	209	1558	453	314	201	77	73	664	247
D-galactose	6029	7718	3230	3559	12745	10214	5900	7008	4884	1636	6936	6393	571	348	412	359	68008	54074	51640	46412	73286	76624	94722	92276	1365	1617	1761	3478	9528	2485	3799	6610	2583	2601	2438	3739	4409	4039	6520	5020	6934	2272	4797	7142	56990	1970	63744	36061	71835
Tyrosine	299	794	810	504	1072	952	1056	919	546	1242	1000	778	1841	316	313	787	1978	2925	1894	5324	5564	5456	1796	6395	107	103	211	318	305	277	221	275	2691	617	473	596	553	188	971	1191	733	1487	938	865	3306	112	2793	856	7259
D-glucose	155473	247707	204781	98454	426144	387133	421360	387893	184913	6393	387190	272317	2995	2159	1923	2351	357355	253267	167904	439283	245612	417684	432269	593847	57561	60574	68005	107594	99328	118993	90308	91343	23791	28705	23344	80237	219967	101765	404526	417675	284501	32121	376702	321108	527262	46921	617898	542346	664125
Syringic acid	392	582	420	156	766	323	189	362	106	113	8	30	115	23	47	3	562	550	291	297	87	281	281	514	75	76	6	21	430	295	234	213	170	5	82	99	148	318	139	236	123	188	31	0	172	156	294	317	437
D-mannose	37752	63699	50674	22935	114823	102483	109116	102864	45211	1315	104746	67813	690	593	465	473	96155	80275	43332	117970	66913	111182	119622	193320	13199	13784	15049	24326	23232	28639	20948	21529	5138	6368	4899	18514	54010	23463	107110	108448	67799	6837	97802	79823	134111	9970	175851	154190	196830
Tyramine	4422	2781	2036	940	545	3978	380	4662	232	833	163	460	1971	362	508	298	22997	14602	17115	23150	60740	51510	24012	73995	345	384	191	105	2461	455	488	722	2146	319	456	411	248	645	476	1031	224	675	376	401	11921	27	18599	9617	47590
L-lysine	4616	2761	2061	949	543	3798	0	4683	203	795	267	17	1931	350	431	296	23124	14816	16984	23308	60278	51363	24531	73275	253	337	53	0	2430	401	568	727	2059	307	407	476	15	664	0	1004	210	652	142	0	11872	52	18165	8451	46955
D-mannitol	4223	2453	2116	3512	5540	7932	5962	1874	3666	839	3009	765	2274	4298	2021	2462	58	1195	106	415	649	1229	39	3130	816	4614	2130	3418	3565	2419	2221	3076	6557	13663	13256	6752	2600	5649	7064	1902	4892	2423	3618	1581	1240	1035	3160	8747	5693
Indole-3-acetic acid	51	29	37	13	53	13	155	59	75	13	69	11	80	66	48	7	454	114	647	70	2482	2357	84	3016	65	123	6	0	130	22	0	256	97	182	267	112	33	122	128	221	46	12	0	35	120	95	809	40	1976
Unkown 7	836	764	955	1802	880	1781	1153	746	515	89	616	93	310	626	324	266	47421	13938	2577	3771	7445	7077	22181	8836	651	795	640	753	885	2950	773	955	1104	2458	337	315	794	2636	1232	1100	1001	121	741	687	858	589	3319	5174	2197
D-sorbitol	3935	227	2007	3414	5197	7478	1082	1918	287	81	158	2704	189	258	150	4633	125	462	431	277	556	680	292	379	788	4361	155	190	10365	3781	392	3010	527	680	12735	12264	7672	19229	6690	20393	9136	14430	504	1490	7794	3018	392	1340	1185
Galactitol	74	20	0	20	137	55	357	29	79	30	50	142	79	91	88	1243	163	146	127	160	201	297	133	171	22	81	97	135	2895	1004	135	458	38	126	122	2634	2026	4613	119	4849	2377	3186	90	185	233	501	136	184	112
Hydroxycinnamic acid	70	226	131	240	407	391	349	62	138	462	333	139	470	77	0	93	79	741	1470	1494	8209	5367	1460	9045	62	14	62	42	20	68	19	37	776	9	85	20	152	58	293	189	76	120	167	99	496	35	2022	657	5127
L-ascorbic acid	87	175	109	67	226	199	168	158	92	24	198	29	20	12	34	13	230	8	102	287	9	310	258	448	23	0	22	38	7	64	27	0	29	27	24	8	32	31	48	175	168	14	25	98	400	20	382	324	470
D-Pinitol	0	13	120	116	357	195	270	266	6	24	229	74	69	15	26	24	181	86	25	328	154	299	287	571	10	80	0	0	8	53	0	56	0	38	22	49	178	99	186	188	18	50	228	141	826	23	492	373	602
Unknown 2	1705	2053	1347	624	988	2975	1569	4633	847	263	982	795	708	234	984	1353	3624	1456	1601	4438	3748	5371	2953	8022	889	490	508	563	671	8387	359	503	5913	5107	12598	10685	546	12235	6518	595	6230	5343	956	9970	2853	2090	3814	1832	5157
Glucopyranose	3993	5149	2756	1502	1934	6423	5919	16792	2066	1385	3129	3820	1678	1029	1212	1685	11607	3258	3547	12524	5714	15982	6681	12778	1320	1408	1141	1935	2514	2715	1242	1520	1800	678	1210	1457	2028	1160	1217	3353	1737	1384	2401	1255	5338	1126	5982	2501	5998
Unknown 3	48	406	96	364	508	648	110	431	319	472	415	72	128	68	225	78	293	899	462	404	697	1020	575	511	90	67	124	111	44	93	176	561	63	24	318	99	15	164	0	122	86	131	116	7	255	335	290	203	512
Gluconic acid	1099	1282	1400	1313	1624	1628	1017	910	978	765	1038	2240	1256	1029	1371	1144	1888	1342	1235	368	1662	1894	1655	1692	1328	1174	1776	1439	1518	1596	1409	1666	2133	1829	1937	2347	1046	1817	1435	1445	1981	1239	1340	1875	2056	1714	1905	3468	2366
D-saccharic acid	43740	21927	23417	25197	10318	28463	2796	10104	5999	6553	18661	8850	15505	8975	9969	17792	3567	20996	17393	13818	22346	19670	5699	21421	21409	19543	23336	12011	13783	13909	7847	17682	8284	6694	8691	11531	4543	12543	2207	6063	4388	5752	9027	18286	3279	10370	15565	11243	19051
Mucic acid	8200	5575	7887	6997	4269	5508	2383	4553	3343	3900	4892	4357	5371	3635	4960	3553	4485	4440	3190	4241	5971	6627	4977	8647	5163	4065	4457	3449	3169	3674	2420	5186	3947	2535	4358	2823	1858	2622	1443	2433	2554	3542	2927	3572	4388	3232	2719	1335	4966
Palmitic acid	519	537	82	154	230	59	830	74	261	14	294	801	21	218	726	157	207	409	48	0	0	748	405	0	614	0	0	268	0	365	71	513	307	0	710	92	0	723	426	0	912	571	1092	997	154	938	145	400	290
Myo-Inositol	34770	109117	45903	49136	23336	28967	18862	60921	24126	44052	22893	11961	17291	13067	12852	15716	82666	71696	75613	57854	81331	72924	76817	102189	39264	19054	26219	40350	12150	12161	30484	20705	10637	14189	12790	15624	8926	11982	11215	24849	12705	27398	12055	5656	56540	10877	59293	35555	56676
Scyllo-Inositol	7420	10738	3096	10088	33808	23081	17942	4181	3651	3153	14480	49069	3907	5186	1175	4134	17509	23206	10498	10768	13327	19173	14119	28907	13347	6940	11520	10007	3651	1980	4823	5075	6778	4593	1372	6783	6015	8353	6300	2771	4436	5410	8416	12967	21629	15993	8944	7916	17924
L-Tryptophan	1948	295	445	138	216	420	106	684	1328	1731	464	63	6667	3385	2533	1475	5144	2640	1687	6119	3769	4561	1639	5089	5	582	92	47	535	11	53	18	3893	1429	929	891	34	147	297	609	940	1239	783	0	1557	686	1693	1262	2063
Unknown 4	152	175	878	148	481	694	682	675	166	228	743	1008	385	504	276	150	569	762	554	963	595	801	840	395	594	866	143	111	352	1640	157	318	840	1371	405	537	488	1119	1208	1030	316	480	1231	1330	983	1077	833	1718	850
Glyceryl-glycoside	4483	3780	4299	5940	4634	3946	1262	2167	857	429	1328	439	169	98	87	77	503	516	1069	323	298	696	879	979	2176	2528	2742	2015	5967	2306	4325	7882	218	178	39	129	1417	2661	1216	2135	1480	1022	1064	886	650	86	705	333	732
Glucose-6-phosphate	363	504	548	672	245	484	220	351	212	200	348	191	0	6	0	14	113	4	39	0	42	33	0	135	57	284	281	223	161	80	9	247	0	13	8	20	23	104	26	47	190	158	136	103	24	12	21	0	36
Hydroxystearic Acid	0	5	7	12	5	0	0	10	10	4	7	3	9	3	14	5	9	6	0	24	8	7	4	14	0	8	6	0	10	4	26	6	11	14	0	0	7	6	7	7	1	10	6	4	0	8	7	10	6
Galacturonic acid	2415	2698	1463	2020	2116	1104	978	1193	1214	577	899	4181	1479	2018	2981	2411	4638	3219	2252	8156	3958	9564	5516	4303	855	2512	3181	2377	2250	814	1295	1523	2492	2426	1486	3551	1239	1232	1458	1339	1979	1406	1322	3699	5157	2958	3428	11224	3994
Uknown 5	28	71	29	14	47	91	31	25	76	47	53	136	39	125	35	46	310	223	166	0	337	428	25	41	137	63	28	0	114	29	256	33	74	14	28	29	138	136	125	126	148	76	201	83	265	186	96	67	52
Unknown 6	390	505	407	584	3436	663	817	325	670	355	719	1206	324	550	210	962	1431	758	699	778	1531	1712	740	496	840	551	438	779	6843	1617	931	1561	344	509	391	4692	4126	9304	634	6214	4774	5399	829	1219	6168	2334	740	606	2607
Sucrose	90349	144146	44221	283509	308940	124016	2017583	1770789	3979492	3368500	3274430	1408690	3497820	3929350	3557793	4318805	1925010	2952535	2200328	16087	3985	2362	1162022	323553	778583	1292994	1129775	638015	15121	15162	116320	186489	2245667	1982825	2392038	2285924	478739	15435	1414471	729696	2249604	2564573	1991281	917518	131965	2574508	112593	21037	48652
Cellobiose	498	693	859	649	305	576	190	258	355	227	308	82	944	604	522	991	3689	1680	1433	6328	4108	11952	4602	8389	422	527	392	512	372	373	250	193	857	440	408	830	272	105	213	186	338	524	392	115	9843	573	5437	9171	5316
Trehalose	929	9668	2048	132	28343	2569	13193	2913	1604	2190	7870	13457	2740	7604	3211	6573	389	242	9592	1780	0	1579	350	2296	3417	2449	7807	16518	698	1385	3869	61	1326	2035	1804	1727	11249	776	5091	570	165	1647	6706	2651	2861	632	1197	1277	2578
Maltose	166	319	203	294	746	258	438	272	170	52	89	562	40	104	43	30	15727	703	7186	3555	8691	11436	16239	14615	107	8	159	0	207	173	275	411	53	0	0	180	259	154	1050	212	18	11	184	736	4725	201	1286	1233	2489
Melibiose	362	569	196	256	703	401	454	326	634	267	931	313	753	398	310	485	20820	10627	8616	36512	5948	29963	56680	52615	322	224	251	255	512	200	538	322	714	387	379	1017	261	422	935	611	1246	526	1094	364	43652	558	17689	26490	47737
Maltitol	109	138	51	85	74	61	97	179	25	17	36	59	61	73	0	51	1121	802	613	2155	1251	2391	3164	4209	112	37	84	98	75	45	33	86	46	71	24	121	49	41	59	50	138	17	73	29	2230	0	1386	2021	3257
Palatinitol	6460	9871	1068	10017	38070	9431	9756	1658	5032	6129	5347	13527	7647	17233	8306	14677	20891	11025	17508	24983	57019	33526	35792	16523	2768	7035	10169	9542	30733	17504	14820	24639	8697	17831	26845	12008	23388	21792	17932	3635	19551	22360	6985	24152	31591	14225	24724	44510	97700
Galactinol	11644	24336	8396	19929	123405	32590	46858	19409	15923	21110	18938	122627	11257	7775	7058	11712	2063	1313	3856	58	0	84	663	718	17121	8236	18518	24904	2218	8808	18449	16940	3215	3074	3134	2885	59214	32001	28414	5159	9049	15161	13814	93264	722	4960	88	0	428
Melezitose	577	1182	461	967	5771	1609	2382	884	786	1045	948	5688	632	466	311	588	19	12	192	34	28	12	123	48	873	391	965	1156	77	449	958	882	178	199	196	159	2695	1513	1314	217	337	662	717	4289	84	215	64	0	13
Raffinose	4238	1023	1799	684	525	3512	7756	11236	14838	55661	116220	7661	144488	293402	87041	185546	126100	23954	10259	8346	3421	295	0	7006	17866	20718	49900	17729	61	328	50	0	42	0	526	668	36	40	41	7	284	0	2166	256	29	81	14	0	0
[truncated: 35 more columns]

## Sheet: Mean
Compound Name	NFH	NED	NLD	NSA	NRI	NRII	NW	SFH	SA	SED	SLD	SRI	SRII	SW	RFH	RED	RLD	RA	RI	RII	RW
2.3-Butanediol	674.25	803.25	514	492.25	208299	656234	540.75	153	432.75	498.5	228	34954.2	49705.2	282.75	110	474.75	176	65.25	204.25	36995	40.25
4-Aminobutanoic acid	33260.5	61952.8	27568.2	7811.25	67256.2	96241	10023.8	18260.5	14621.5	15322.5	12698.2	41233.8	71909	12389.2	6038.75	4539.5	2775	3081.75	20850.2	12012	5822.25
5-Oxoproline	11375	5761.25	4356.25	8775.5	5263	10493.5	3092.5	3010.5	11730.8	2135.5	5727.25	5869	10717.5	5516.25	1247.25	1354.5	1461.5	1409	189.25	1026	587.5
Allantoin	2251.75	1427.75	1793.25	2349.25	218	429	299	252.25	797.75	369	633.5	253.75	160.25	338.75	5822.25	3462.75	4589.25	6068.5	36.5	577	376.75
Alpha ketoglutaric acid	1068.75	387	424.25	858.75	170.5	144.5	641.5	489.75	17.75	145.5	89.75	25	19.5	97	12	8.5	9.5	4.25	2.25	1.25	2.25
Aspartic acid	20222.2	15295.8	21754	15671.2	2518.75	1911.75	6777.25	4334	3440.25	1369.5	5711.75	6370.5	11272.5	4171.25	2469	1428	2588.5	2739.25	472.75	3117.75	510.75
Beta- alanine	998.25	713	962.75	1388.5	978	1785.25	517	403.25	2652	554.25	1142	1303.5	1278.5	1307.5	86.25	137.75	187.5	107.75	144.75	156.5	75.25
Cellobiose	674.75	332.25	243	765.25	3282.5	7262.75	463.25	297	633.75	194	342.25	6256	3194.25	493.25	100.25	310.5	155.25	92.25	202.5	1033.25	318.25
Cinnamic acid	398.5	401.5	421.75	564.5	474.75	768	427.5	87.25	1967.75	312	690.75	1560.75	1446.75	815	12.5	17.25	15	27.25	11.25	12.25	8
Citramalic acid	381.75	229.25	156.25	173.5	116.75	177.5	637	323.75	326.5	212.25	234	179.75	194.25	478.75	4	2.5	5.5	8.5	6	2.75	4.5
Citric acid	61840.8	55841	33431	109287	50426.8	88625	78070.5	77876	82979.5	66804	48669.2	48008.2	59199	73627.2	23714.8	13781.2	20727.2	28424.5	7830.75	6605	13217.8
Citrulline	7	2.75	34.5	35.25	133	463.5	26.75	18.25	47.5	38	8	115	253	0.1	111	26.75	38	65.25	5.5	40	46.25
D-Arabinose	1160.5	980	431	74.5	7027.5	17948	528.75	1405	1494.75	446.25	529	6331.5	5247.5	688.25	237.75	247.5	149	80.75	260.75	10631.2	137.25
Dehydroascorbic acid	968	1634.5	922.75	159.25	19	77.75	1787.5	2104	97.5	2073	1219.5	99.25	119.25	691.75	50.5	30.25	34.5	8	2.5	13.75	32.25
D-galactose	5134	8966.75	4962.25	422.5	55033.5	84227	2055.25	5605.5	2840.25	4997	5286.25	39691.2	44185	2122.25	869.25	1106	685	169	1118.5	11542.2	551.25
D-glucose	176604	405632	212703	2357	304452	422353	73433.5	99993	39019.2	285983	253608	433607	458696	34948.2	7986.5	16025.2	7788.25	1796.25	14971	142543	2946.25
DL-isoleucine	6149.5	5232.75	5371.5	4905	26017.2	56499.2	1240	1722.75	13163.5	2368	6980.25	20272.5	36957	5785.25	721.25	1550.75	1689.5	815.25	638	5377.75	607.25
D-lyxose	245.25	231.75	99.5	58.75	863.5	2368.25	233.75	108.5	373.5	94.75	144.25	1217.25	852.75	155	137.75	80.75	31	12.25	90	6646.75	54
D-malic acid	69450.5	63203.5	56431.8	55835.8	5341.75	287.5	53003.8	22058.2	41997.5	34287	54630	32237.2	20304.2	36015.5	3753.5	2558.5	5012.75	6074.25	2070.25	1070.25	1573.5
D-mannitol	3076	5327	2069.75	2763.75	443.5	1261.75	2744.5	2820.25	10057	4303.75	3128.5	3545.5	3296.75	4171.5	373	952.25	1364.5	1188	457.5	915.75	521
D-mannose	43765	107322	54771.2	555.25	84433	122759	16589.5	23587	8729.75	73257.8	63065.2	118530	136746	7406	1630.75	3255.5	1622.5	358	3065.5	35381.2	665.75
D-Pinitol	62.25	272	83.25	33.5	155	327.75	22.5	29.25	27.25	162.75	109.25	428.5	383.75	9	19.5	37.75	8.5	16	13.25	83	4
D-saccharic acid	28570.2	12920.2	10015.8	13060.2	13943.5	17284	19074.8	13305.2	8800	6339	9363.25	10114.2	15886.8	13833.2	191.5	36.5	125.5	168.75	88.75	108.25	115.75
D-sorbitol	2395.75	3918.75	807.5	1307.5	323.75	476.75	1373.5	4387	6551.5	13496	6390	3136	2748.25	1050	363	994.75	1356	467.75	388.25	861.5	246.25
Erythritol	5.5	18	53.25	218.5	253.5	405.25	69.75	74	1319.75	113	472.5	541.75	543.5	512.75	5.75	22	105.25	33.75	11	25	5.25
Ethanolamine	33702.5	29887.2	25956	33992.2	30334	40376	33122.8	23672.2	21896.2	21663.8	20857	25839.2	28050.2	24547	6017.25	6731	6320.25	8198.5	8792	6471	6292.75
Fructose	194799	347304	184146	1344.75	220894	497992	82522.5	92045.2	36396.8	243647	212464	382205	414256	29263	6033	22714.5	9876	828.5	10619.5	112819	1539
Fumaric acid	415.75	347.5	212.5	89.75	1245.25	112.25	68.75	63.75	150.5	37.5	165	764.5	1322.25	169.75	74	26.25	48.75	23.75	135.5	281.75	22.5
Galactinol	16076.2	55565.5	44649.5	9450.5	1822.5	366.25	17194.8	11603.8	3077	31197	32822	1442.5	2784	11966.5	4788	10917.5	6172.5	2018.25	2707.5	40.75	1410.25
Galactitol	28.5	144.5	75.25	375.25	149	200.5	83.75	1123	730	2901.75	1459.5	263.5	380.75	213.25	2.25	8	11.5	31.5	27	33.5	20
Galacturonic acid	2149	1347.75	1717.75	2222.25	4566.25	5835.25	2231.25	1470.5	2488.75	1317	2101.5	5691.75	3893	3921.5	95.75	116.25	170.75	128.25	171	228.5	60.5
Gluconic acid	1273.5	1294.75	1255.25	1200	1208.25	1725.75	1429.25	1547.25	2061.5	1435.75	1608.75	2285.75	1876.75	1937	141.5	119	140.25	193.25	163	233.5	166
Glucopyranose	3350	7767	2600	1401	7734	10288.8	1451	1997.75	1286.25	1939.5	1694.25	3736.75	4096.5	1731.75	380.25	337.25	189.75	196.5	317	1074.5	176.5
Glucose-6-phosphate	521.75	325	237.75	5	39	52.5	211.25	124.25	10.25	50	146.75	14.25	28.75	80.75	27	21.25	23	5.25	25	1.5	19.25
Glyceric acid	4310.25	3559.25	538.5	248.75	2198.75	2986.75	3492.25	3578.25	1729.5	2832.75	984	918.25	1192.75	1776	42	19	28.5	46.25	51	74.5	29.5
Glycerol	6359	4812.75	2205.75	2108.25	15001.5	30071.2	4005.5	3931.25	2978	2566	2411.25	9877.5	15238.2	2629.75	8863.75	11624.8	7098	3415.75	3816	7018.75	3511
Glycerol 1-phosphate	540.75	368.25	202.75	139.5	53	12.75	130.75	180.5	83.75	117	129.75	38.5	39.25	93	291.5	168.75	110.25	46	19.5	4.75	31.5
Glyceryl-glycoside	4625.5	3002.25	763.25	107.75	602.75	713	2365.25	5120	141	1857.25	1113	443.5	599.25	816.75	52	45.25	48	10.5	16.5	10.75	16.25
Glycine	9356.75	6007.75	2605.75	7164.5	44290.8	74577.5	4893.5	4460.75	5806.75	3144.5	2672.25	15689.5	33106	4421.75	1238	902.5	964	1524.75	1999.5	12491.5	1069.5
Glycolic acid	156.5	94.75	71	106.75	102.25	225.5	67.25	64.5	158.25	105.5	102.75	133.75	191.75	133.5	24.25	28.5	13	34.5	37.5	52	16.75
Hydroxycinnamic acid	166.75	302.25	268	160	946	6020.25	45	36	222.5	173	115.5	802.5	1782.75	85.75	17.5	11.25	22.75	35.5	10.25	136	4.25
Hydroxyproline	778.25	268	259	488.25	292.25	577	210.25	126.25	740	72.75	371.75	250.75	571.25	327.5	71.25	49	115.25	95.25	87.75	41.5	47.25
Hydroxystearic Acid	6	3.75	6	7.75	9.75	8.25	3.5	11.5	6.25	6.75	5.25	6.25	10.25	6.75	3.5	3.5	3.5	3.5	4	5	2.25
Indole-3-acetic acid	32.5	70	42	50.25	321.25	1984.75	48.5	102	164.5	126	23.25	266	906.75	49	35	30.25	22.25	18.25	15.25	357.5	20.25
Lactic acid	333.75	257.5	293.5	356.75	11582.5	21242.8	271.25	268.25	328.5	405.75	323.75	4686.25	1253.75	371	588.75	136.25	249.25	262.75	977.25	1760.25	292.5
L-alanine	69892.5	64024.8	29585	41638.2	129828	216178	45681.5	74089.2	48338	54188.2	40210.5	82565.8	127866	49367	6128.75	4749.5	3930.25	5777.75	13719	36773.2	4779.5
L-ascorbic acid	109.5	187.75	85.75	19.75	156.75	256.25	20.75	24.5	22	71.5	76.25	281.5	315.25	23.5	3.75	10.75	5	6.75	2.75	70.75	4.25
L-asparagine	123940	60359	59308	48097.2	1741.75	3861.75	3445	19363.2	15096	3439.5	7575	1189	2249	3567	1109	371.5	1336.75	1417.25	44.75	93	82
Levoglucosan	2040.25	610.75	734.5	688.25	198.75	192.75	188.75	555	474	388	406.25	379.25	351.75	461.5	116.5	600	586	582.5	2104	1980.25	1108
L-glutamic acid	18157.2	9894	9365.5	28923	12988.5	28885.5	8767.5	8414	9932.75	5051.75	5420.25	8228.5	12293	6430.5	2570	1859.75	4127.5	6296.5	189.75	3401.75	777.25
L-leucine	4429	6400.25	5191	4819.75	67583	163946	1507.75	2659.5	14278.2	4574.25	8539.75	42563.2	81093.8	5857.75	834	1601.5	1342.25	534.5	1141.5	13338.8	951.25
L-lysine	2596.75	2256	320.5	752	19558	52361.8	160.75	1031.5	812.25	420.75	251	9635	21849.8	442	1174.5	512.5	489.5	652	88.5	2884.5	503.75
L-methionine	1687.25	1596.25	2344	1934.75	3469.75	8474.25	199.25	345.5	1049.25	247.75	908	1570.5	3700	209.25	79.75	55	144.75	206.5	7.25	302.5	26.5
L-ornithine	58.5	50.25	16.75	146.25	92.5	956.5	9.75	24.5	56	37	37.25	61.25	312.5	33.5	83	55.25	67.75	140.5	3.5	10.5	9
L-Phenylalanine	576.5	729.5	3911	10706.5	9750.75	25671	762.75	608.75	12375.2	584.5	3038	8085.25	12856.2	3839	290.25	175.5	529.25	1104.75	72.25	931.75	80.25
L-proline	10632	13666.2	28251.2	103708	37914.2	65477.2	2885.25	1508.25	158508	3466.75	39594.8	76368.2	92972.2	44029.8	473	1079	2981.25	10591	517.5	4028	314.5
L-pyroglutamic acid	11008	5408.25	4372.5	8801.75	5278.25	10369.5	3065.25	2876.75	11540.2	1816.25	5688.5	6082.25	9891	5551.25	1148.5	1114	1649.75	1414.5	90.25	857.75	581.75
L-serine	16096.8	12446.8	8295	3856.25	12399.8	12483.5	4553.5	3064.25	9073	3088.5	7248.25	9338.5	19710.5	4180.25	1321.75	920.25	899.25	970	1002	2910.25	744.25
L-Threonic acid	726.75	645.25	679.75	939.25	792	1235.75	747.75	207.5	3270.5	549	1272.75	2679.75	2611.75	1431	24	32.5	31.5	61	18	26.75	16.5
L-threonine	5285.25	3146.5	3051.75	2710.25	10438.2	18393.8	1342.25	3819.5	5722	1797	3085.75	5985.5	10920.2	2516.75	413.25	491.25	458	305.5	356	1964.25	284.25
L-Tryptophan	706.5	356.5	896.5	3515	3897.5	3764.5	181.5	154.25	1785.5	271.75	740.5	1299.5	2017.75	598.5	2001.75	1159.25	2030	3035.25	387	1117.25	866
L-valine	12893.8	13415.2	12523.2	17379.5	53546.5	107845	4580.5	6135.5	33985.2	6442.5	14698.2	44029.8	75155	17449	1736	2564.5	3913.75	3619.75	2024.75	10803.5	1283.25
Malonic acid	169	45	19	9.75	17	49.75	101.75	32.75	22	9	9.5	13.75	29.75	20.75	2.5	1.75	2.5	3	3.5	2.5	2.5
Maltitol	95.75	102.75	34.25	46.25	1172.75	2753.75	82.75	59.75	65.5	49.75	64.25	1409.25	2198.75	70	26.5	6.75	28.75	19.25	23.25	466.5	26.5
Maltose	245.5	428.5	218.25	54.25	6792.75	12745.2	68.5	266.5	58.25	418.75	237.25	1861.25	1942.5	7.5	60.75	62.25	12.5	16	78.25	521.25	10.75
Melezitose	796.75	2661.5	2116.75	499.25	64.25	52.75	846.25	591.5	183	1434.75	1501.25	90.75	174	479.75	231.5	512.5	284.25	111	134.75	4	55
Melibiose	345.75	471	536.25	486.5	19143.8	36301.5	263	393	624.25	557.25	807.5	22097.2	32509.2	571	100.25	103.25	44.25	16	188	1098	38.75
Mucic acid	7164.75	4178.25	4123	4379.75	4089	6555.5	4283.5	3612.25	3415.75	2089	3148.75	2918.5	4427	3204	163.5	26.75	68	104	42.5	58.25	80.75
Myo-Inositol	59731.5	33021.5	25758	14731.5	71957.2	83315.2	31221.8	18875	13310	14243	14453.5	40566.2	41430.5	13427	2131	2247.25	3514.75	3740	7619	8796.25	2695.75
Oxalic acid	4241.75	5463.5	5638	4865.25	5264	5076	6562	3034	4361.75	3816.75	2605	3094.25	3324.5	3223	1566.5	1306	1219.5	1289.75	1529.25	1337.25	1306.5
Palatinitol	6854	14728.8	7508.75	11965.8	18601.8	35715	7378.5	21924	16345.2	16686.8	18262	28762.5	47591.8	18526.5	194.5	91.75	176.75	197.75	131.25	271.25	130.75
Palmitic acid	323	298.25	342.5	280.5	166	288.25	220.5	237.25	277.25	287.25	893	409.25	285	173.5	260.5	438.75	449.5	116	715.75	452.25	861.75
Phosphoric acid	308539	138561	91640.8	95612.5	161010	292431	128220	240168	99706	80814.8	97951.2	87388.8	133079	81129.2	9123.75	3717.5	5221.75	8514.25	6019.75	17463.5	4017.5
Putrescine	10292	8219.75	6264.75	9326	8381.25	15950	7722	6179.5	5219.25	4406.5	4096.25	4746.75	7450.5	5795	1144.5	821.25	701.25	934.5	626.25	1052.25	901.25
Pyruvic acid	2240	1632.5	951.5	256.5	1215.25	4262.25	3033.75	3156.75	110	2043.25	790.75	171.5	476.5	1145.75	88.75	58	65.75	8	45.75	336.5	34
Quinic acid	4908	2750.5	1004.5	216	530.25	2453.25	4766.25	411.75	224.25	371	261.25	379.25	922	373.5	51.25	67.5	41.75	15.5	26.25	89.5	56
Raffinose	1936	5757.25	48595	177619	42164.8	2680.5	26553.2	109.75	309	31	676.5	31	213.25	745.25	42.75	15.25	15	21.75	60	32.5	22.75
Ribose	1405	917.25	990.25	692.25	9890.25	7547	339	674.75	672.25	312.25	287.75	9376	10438.2	362.5	398.75	219.75	105.5	94.25	371	2694	120
Salicylic acid	8	4.75	8	6.75	8.75	16.5	8.5	2.75	10.75	2.5	4.25	4.75	29.75	10	3.5	5.25	5	4.25	5.75	2	4.5
Scyllo-Inositol	7835.5	19753	17588.2	3600.5	15495.2	18881.5	10453.5	3882.25	4881.5	5859.75	7807.25	13620.5	14884.8	9879	645.5	1091.5	1094.25	359.25	584	1215.5	819.25
Succinic acid	6977.25	4080.75	5613.25	4629.75	36222.2	97904	3938.5	6424.5	6467.75	7459	6931.5	9044.5	13173.8	4137	1081.75	463.5	995.75	1400	1344	7102	282.5
Sucrose	140556	1055332	3007778	3825942	1773490	372980	959842	83273	2.22661e+06	659585	1930744	710026	636930	1714655	834849	769531	1.26229e+06	1504437	936376	757.5	447086
Syringic acid	387.5	410	64.25	47	425	290.75	44.5	293	89	210.25	85.5	234.75	241.5	67.5	17.5	10	5.25	4.75	3.75	34.5	5.75
Trans-aconitic acid	950.5	1047.25	255.5	424.5	297.25	836.5	141	512.75	160.75	595.5	230.75	1021.75	1227.75	435	171.75	47.25	43.25	36.75	33.25	67	17
Trehalose	3194.25	11754.5	6280.25	5032	3000.75	1056.25	7547.75	1503.25	1723	4421.5	2792.25	1491.75	3524	9317.75	1229.25	4735.75	7432.75	7809.25	407	52.25	1881.75
Tyramine	2544.75	2391.25	422	784.75	19466	52564.2	256.25	1031.5	833	600	419	10041	22095.5	475.25	1235.75	527	526.25	659	86.5	2892	576.25
Tyrosine	601.75	999.75	891.5	814.25	3030.25	4802.75	184.75	269.5	1094.25	725.75	1005.75	1766.75	3472.5	97	22	46.75	28.75	14.25	44	282.25	35.5
Uknown 5	35.5	48.5	78	61.25	174.75	207.75	57	108	36.25	131.25	127	153.5	64.75	121.75	13.5	18.75	13.75	3	10.75	3	8
Unknown 1	412.25	487.5	463.5	447.75	474.75	604.5	427.75	589.5	851	688.5	880	997.75	833.5	738.5	36.25	22.75	39	44.25	33.75	44.5	30.5
Unknown 2	1432.25	2541.25	721.75	819.75	2779.75	5023.5	612.5	2480	8575.75	4973.5	5624.75	2647.25	2717.25	1267.25	126.5	75.5	27.5	96.75	56.25	364.5	44.5
Unknown 3	228.5	424.25	319.5	124.75	514.5	700.75	98	218.5	126	75.25	85	270.75	294.75	73.75	4	5.75	6	7.25	5	5.25	2.75
Unknown 4	338.25	633	536.25	328.75	712	657.75	428.5	616.75	788.25	961.25	839.25	1152.75	822.25	600.75	27.75	46.75	47.5	49.75	55.75	25.75	47.5
Unknown 6	471.5	1310.25	737.5	511.5	916.5	1119.75	652	2738	1484	5069.5	3055.25	2462	1700.25	917.75	98	78.25	58.25	76	58.25	73.5	47.75
Unkown 7	1089.25	1140	328.25	381.5	16926.8	11384.8	709.75	1390.75	1053.5	1440.5	637.5	2485	1081.25	731.5	155.5	149	186	166	611.5	49372.5	670.75
Uracil	18.25	10	5.75	10.75	4526.75	14649.2	8.25	6.25	20.75	12	9	519.5	264.5	16	4.25	5.75	1.75	2.5	3.5	172.25	1.25
Urea	14	0.1	12.75	6.5	9.75	1.25	7.5	19.25	14.5	10.25	15.25	9	5.75	8.25	8.75	5.5	3.75	10.25	4.5	6.25	3
xylitol	16	18.25	47.25	81	136.5	150	48.25	36	877	75.75	196.25	321.25	292.25	265.25	15.5	7	10	14.25	5	13	6.25

## Sheet: log2FC
	Non-Senescent						Senescent						Roots
Compound Name	NED	NLD	NSA	NRI	NRII	NW	SA	SED	SLD	SRI	SRII	SW	RED	RLD	RA	RI	RII	RW
2.3-Butanediol	0.252565	-0.391515	-0.453892	8.27116	9.92671	-0.318322	1.5	1.70406	0.575502	7.83579	8.34372	0.885995	2.10966	0.678072	-0.753454	0.892833	8.39368	-1.45044
4-Aminobutanoic acid	0.897358	-0.270802	-2.09018	1.01586	1.53284	-1.73039	-0.320635	-0.253075	-0.524097	1.1751	1.97745	-0.559637	-0.411717	-1.12176	-0.9705	1.78774	0.992155	-0.0526732
5-Oxoproline	-0.981413	-1.38471	-0.374313	-1.11191	-0.116371	-1.87902	1.96222	-0.495429	0.927839	0.963112	1.83189	0.873685	0.11901	0.228699	0.175921	-2.72039	-0.28172	-1.08609
Allantoin	-0.657303	-0.32847	0.0611536	-3.36865	-2.392	-2.91283	1.66108	0.548767	1.32849	0.00855355	-0.65453	0.425367	-0.749659	-0.343318	0.0597632	-7.31754	-3.33493	-3.9499
Alpha ketoglutaric acid	-1.46552	-1.33294	-0.315614	-2.64808	-2.88678	-0.736403	-4.78615	-1.75103	-2.44806	-4.29205	-4.6505	-2.33599	-0.4975	-0.337035	-1.4975	-2.41504	-3.26303	-2.41504
Aspartic acid	-0.402813	0.105337	-0.367823	-3.00516	-3.40298	-1.57717	-0.333186	-1.66205	0.398234	0.555707	1.37904	-0.0552194	-0.789931	0.0681895	0.149854	-2.38478	0.336578	-2.27324
Beta- alanine	-0.485499	-0.0522399	0.476054	-0.0295667	0.838653	-0.949237	2.71733	0.458862	1.50182	1.69264	1.66471	1.69706	0.675456	1.12029	0.321092	0.746967	0.859566	-0.196833
Cellobiose	-1.02208	-1.4734	0.181578	2.28237	3.42809	-0.542562	1.09345	-0.614406	0.204588	4.39671	3.42694	0.731856	1.63099	0.630991	-0.119981	1.01432	3.36552	1.66656
Cinnamic acid	0.0108203	0.0818083	0.502394	0.252588	0.946527	0.101345	4.49525	1.83832	2.98494	4.16094	4.05152	3.22357	0.464668	0.263034	1.12433	-0.152003	-0.0291463	-0.643856
Citramalic acid	-0.735706	-1.28877	-1.13769	-1.70921	-1.10481	0.738665	0.0122028	-0.609116	-0.468372	-0.848888	-0.736966	0.564392	-0.678072	0.459432	1.08746	0.584963	-0.540568	0.169925
Citric acid	-0.147233	-0.887371	0.821489	-0.294369	0.519156	0.33622	0.0915762	-0.221244	-0.678168	-0.697896	-0.395606	-0.080939	-0.783078	-0.194256	0.26135	-1.59856	-1.84415	-0.843308
Citrulline	-1.34792	2.30117	2.3322	4.24793	6.04907	1.93411	1.38003	1.0581	-1.18982	2.65567	3.79317	-7.51175	-2.05295	-1.54649	-0.76651	-4.33498	-1.47249	-1.26303
D-Arabinose	-0.243893	-1.42899	-3.96136	2.59827	3.951	-1.13409	0.0893341	-1.65465	-1.40923	2.17198	1.90106	-1.02957	0.0579832	-0.674133	-1.55791	0.133222	5.48272	-0.792639
Dehydroascorbic acid	0.75577	-0.0690672	-2.60371	-5.67094	-3.63809	0.884864	-4.43159	-0.0214146	-0.786845	-4.40592	-4.14107	-1.60481	-0.739348	-0.549687	-2.65821	-4.33628	-1.87685	-0.646984
D-galactose	0.804502	-0.0490889	-3.60306	3.42215	4.03613	-1.32077	-0.980825	-0.165781	-0.0845984	2.82391	2.97864	-1.40125	0.347508	-0.343667	-2.36275	0.363722	3.73101	-0.657064
D-glucose	1.19966	0.268326	-6.22742	0.7857	1.25793	-1.26601	-1.35764	1.51603	1.3427	2.11649	2.19764	-1.51661	1.00471	-0.0362642	-2.15258	0.906535	4.15769	-1.43868
DL-isoleucine	-0.2329	-0.195144	-0.326216	2.08093	3.19969	-2.31013	2.93376	0.458956	2.01857	3.55674	4.42306	1.74767	1.10439	1.22803	0.176743	-0.176943	2.89843	-0.248209
D-lyxose	-0.0816838	-1.30148	-2.06159	1.81594	3.2715	-0.0692868	1.78341	-0.195497	0.410876	3.48786	2.97443	0.514573	-0.770518	-2.15171	-3.4912	-0.614055	5.59252	-1.35102
D-malic acid	-0.135981	-0.299478	-0.314796	-3.7006	-7.91628	-0.389891	0.928985	0.636343	1.30838	0.54741	-0.119537	0.7073	-0.552938	0.417366	0.69447	-0.858431	-1.81029	-1.25426
D-mannitol	0.792268	-0.571599	-0.154428	-2.79405	-1.28563	-0.164512	1.83431	0.609771	0.149648	0.330166	0.225221	0.564743	1.35216	1.87112	1.67129	0.294596	1.29578	0.482108
D-mannose	1.29409	0.323641	-6.3005	0.948029	1.48798	-1.39951	-1.43398	1.63499	1.41885	2.32919	2.53544	-1.67123	0.997344	-0.00731715	-2.1875	0.910587	4.43938	-1.29248
D-Pinitol	2.12746	0.419376	-0.893913	1.31612	2.39645	-1.46815	-0.10218	2.47615	1.90112	3.87279	3.71366	-1.70044	0.953003	-1.19794	-0.285402	-0.557482	2.08964	-2.2854
D-saccharic acid	-1.14488	-1.51224	-1.12933	-1.03492	-0.725077	-0.58285	-0.59642	-1.06967	-0.506914	-0.395606	0.255828	0.0561445	-2.39138	-0.609657	-0.182457	-1.10953	-0.822977	-0.726332
D-sorbitol	0.709916	-1.56894	-0.873666	-2.88753	-2.32917	-0.80262	0.578591	1.62123	0.542581	-0.484309	-0.674721	-2.06285	1.45436	1.90132	0.365768	0.0970164	1.24688	-0.559846
Erythritol	1.71049	3.27528	5.31206	5.52641	6.20324	3.66469	4.1566	0.610726	2.67472	2.87203	2.87668	2.79266	1.93587	4.19411	2.55325	0.93587	2.12029	-0.131245
Ethanolamine	-0.173325	-0.376788	0.0123502	-0.15192	0.260642	-0.0250332	-0.112513	-0.127914	-0.182665	0.126367	0.244817	0.0523499	0.161717	0.0708773	0.446256	0.547087	0.104884	0.0645863
Fructose	0.834217	-0.0811324	-7.1785	0.181368	1.35414	-1.23912	-1.33853	1.40438	1.2068	2.05393	2.17011	-1.65327	1.91267	0.711051	-2.8643	0.815768	4.22499	-1.97088
Fumaric acid	-0.258703	-0.968253	-2.21173	1.58265	-1.889	-2.59628	1.23927	-0.765535	1.37197	3.58402	4.37443	1.41291	-1.49521	-0.602123	-1.6396	0.872696	1.92882	-1.7176
Galactinol	1.78926	1.47371	-0.766468	-3.14094	-5.45596	0.0970372	-1.91499	1.42682	1.50007	-3.00795	-2.05936	0.0444101	1.18915	0.366432	-1.24632	-0.822462	-6.87648	-1.76347
Galactitol	2.34204	1.40073	3.71882	2.38628	2.81457	1.55513	-0.62139	1.36957	0.378116	-2.09148	-1.56044	-2.39674	1.83007	2.35364	3.80735	3.58496	3.89616	3.152
Galacturonic acid	-0.673113	-0.323145	0.0483556	1.08734	1.44113	0.0541867	0.759115	-0.159051	0.515113	1.95257	1.40458	1.4151	0.279886	0.834541	0.421614	0.836652	1.25485	-0.662337
Gluconic acid	0.0238746	-0.0208242	-0.0857646	-0.07588	0.438425	0.166459	0.413988	-0.107902	0.0562338	0.562961	0.27853	0.324118	-0.24984	-0.0128013	0.449666	0.20407	0.72262	0.230381
Glucopyranose	1.2132	-0.365649	-1.2577	1.20705	1.61883	-1.20711	-0.635205	-0.0426913	-0.237729	0.903408	1.03602	-0.206145	-0.17313	-1.00285	-0.952419	-0.262465	1.49865	-1.10728
Glucose-6-phosphate	-0.682919	-1.13391	-6.70529	-3.74181	-3.31297	-1.30441	-3.59955	-1.31325	0.240115	-3.12421	-2.11161	-0.621712	-0.345497	-0.231326	-2.36257	-0.111031	-4.16993	-0.488101
Glyceric acid	-0.276198	-3.00075	-4.115	-0.971088	-0.529195	-0.303615	-1.0489	-0.337051	-1.86252	-1.9623	-1.58496	-1.01062	-1.14439	-0.559427	0.139064	0.280108	0.826851	-0.509674
Glycerol	-0.401938	-1.52753	-1.59275	1.23823	2.24151	-0.666818	-0.400644	-0.615467	-0.705207	1.32916	1.95464	-0.580062	0.391211	-0.320505	-1.37571	-1.21586	-0.336703	-1.33604
Glycerol 1-phosphate	-0.554276	-1.41526	-1.9547	-3.3509	-5.40639	-2.04815	-1.10784	-0.62549	-0.476264	-2.22907	-2.20123	-0.956696	-0.788608	-1.40272	-2.66379	-3.90195	-5.93942	-3.21007
Glyceryl-glycoside	-0.623565	-2.59938	-5.42385	-2.93998	-2.69764	-0.967617	-5.18238	-1.46298	-2.20169	-3.52914	-3.09491	-2.64818	-0.200594	-0.115477	-2.30812	-1.65605	-2.27417	-1.67807
Glycine	-0.639183	-1.84431	-0.385141	2.24293	2.99466	-0.935141	0.380445	-0.504456	-0.739231	1.81444	2.89173	-0.0126688	-0.456012	-0.360906	0.300561	0.691628	3.33486	-0.211075
Glycolic acid	-0.723965	-1.14027	-0.551927	-0.614062	0.526965	-1.21856	1.29483	0.709872	0.671767	1.05217	1.57186	1.04947	0.232977	-0.899473	0.508612	0.628906	1.10053	-0.533824
Hydroxycinnamic acid	0.858056	0.684546	-0.0596149	2.50415	5.17406	-1.88969	2.62774	2.2647	1.68182	4.47843	5.62996	1.25214	-0.63743	0.378512	1.02046	-0.771731	2.95818	-2.04182
Hydroxyproline	-1.538	-1.58728	-0.672614	-1.41303	-0.431662	-1.88813	2.55124	-0.795264	1.55805	0.989966	2.17784	1.37521	-0.540108	0.693805	0.418829	0.300509	-0.779779	-0.592576
Hydroxystearic Acid	-0.678072	0	0.369234	0.70044	0.459432	-0.777608	-0.879706	-0.768674	-1.13124	-0.879706	-0.16601	-0.768674	0	0	0	0.192645	0.514573	-0.63743
Indole-3-acetic acid	1.10692	0.36995	0.628684	3.30518	5.93237	0.577545	0.689518	0.304855	-2.13327	1.38286	3.15214	-1.05772	-0.21042	-0.65355	-0.939458	-1.19855	3.35252	-0.789433
Lactic acid	-0.374195	-0.185407	0.0961456	5.11704	5.99206	-0.299145	0.292315	0.597013	0.271302	4.12678	2.2246	0.467841	-2.1114	-1.24006	-1.16396	0.731073	1.58005	-1.00922
L-alanine	-0.126508	-1.24027	-0.747228	0.893386	1.62901	-0.613528	-0.616106	-0.451284	-0.881692	0.156279	0.787302	-0.585717	-0.367817	-0.640972	-0.0850851	1.16251	2.58499	-0.358733
L-ascorbic acid	0.777882	-0.352722	-2.47101	0.517535	1.22662	-2.39975	-0.155278	1.54516	1.63796	3.52228	3.68564	-0.060121	1.51937	0.415037	0.847997	-0.447459	4.23777	0.180572
L-asparagine	-1.03801	-1.06335	-1.36562	-6.15297	-5.00425	-5.169	-0.359155	-2.49305	-1.354	-4.0255	-3.10597	-2.44054	-1.57783	0.26947	0.353835	-4.63123	-3.57588	-3.75749
Levoglucosan	-1.74009	-1.47391	-1.56774	-3.35972	-3.40394	-3.4342	-0.227601	-0.516431	-0.45012	-0.549339	-0.657937	-0.266157	2.36463	2.33057	2.32193	4.17473	4.08728	3.24956
L-glutamic acid	-0.87592	-0.955118	0.671671	-0.483311	0.6698	-1.05031	0.239401	-0.736009	-0.634432	-0.0321624	0.546973	-0.387861	-0.46666	0.6835	1.29278	-3.7596	0.404509	-1.72532
L-leucine	0.531147	0.229031	0.121977	3.93161	5.2101	-1.55458	2.42459	0.78238	1.68304	4.00038	4.93036	1.13919	0.941305	0.686534	-0.641857	0.452812	3.99943	0.189777
L-lysine	-0.20294	-3.01831	-1.7879	2.91298	4.33373	-4.01382	-0.344748	-1.29371	-2.03898	3.22354	4.4048	-1.22263	-1.19642	-1.26267	-0.849103	-3.73023	1.29627	-1.22127
L-methionine	-0.0799871	0.474299	0.197473	1.04016	2.32841	-3.08202	1.6026	-0.479801	1.39401	2.18447	3.42077	-0.723458	-0.536053	0.860007	1.37259	-3.45943	1.92338	-1.58949
L-ornithine	-0.219313	-1.80428	1.32193	0.661017	4.03126	-2.58496	1.19265	0.594744	0.604459	1.32193	3.673	0.451379	-0.587137	-0.29289	0.759387	-4.56768	-2.98272	-3.20511
L-Phenylalanine	0.339587	2.76215	4.21502	4.08012	5.47668	0.40389	4.34546	-0.0586468	2.3192	3.73137	4.40048	2.65681	-0.725825	0.866653	1.92835	-2.00623	1.68265	-1.85472
L-proline	0.362204	1.4099	3.28605	1.83433	2.62258	-1.88164	6.71554	1.20071	4.71436	5.66203	5.94585	4.86753	1.18978	2.65601	4.48485	0.129719	3.09015	-0.58878
L-pyroglutamic acid	-1.02532	-1.33202	-0.32269	-1.06042	-0.086206	-1.84448	2.00416	-0.663477	0.983608	1.08017	1.78168	0.948373	-0.0440016	0.522497	0.300541	-3.66968	-0.421122	-0.98128
L-serine	-0.371	-0.956456	-2.0615	-0.376458	-0.366747	-1.82172	1.56605	0.0113723	1.2421	1.60766	2.68536	0.448055	-0.522352	-0.555655	-0.446393	-0.399567	1.13869	-0.82859
L-Threonic acid	-0.171601	-0.0964549	0.37005	0.124041	0.765856	0.0410968	3.97833	1.40369	2.61677	3.69092	3.65383	2.78584	0.437405	0.392317	1.34577	-0.415037	0.156504	-0.540568
L-threonine	-0.748224	-0.792335	-0.963546	0.981836	1.79917	-1.97732	0.583136	-1.08779	-0.307763	0.648088	1.51555	-0.601822	0.249443	0.148333	-0.435842	-0.215138	2.24889	-0.539854
L-Tryptophan	-0.986787	0.343614	2.31476	2.46379	2.4137	-1.96072	3.53299	0.81701	2.26323	3.07461	3.70941	1.95608	-0.78807	0.0202179	0.600554	-2.37086	-0.84131	-1.20882
L-valine	0.057202	-0.0420629	0.430715	2.05412	3.06422	-1.49309	2.46966	0.0704397	1.26039	2.84323	3.61462	1.50789	0.562911	1.17278	1.06012	0.221977	2.63766	-0.435965
Malonic acid	-1.90903	-3.15295	-4.11548	-3.31342	-1.76425	-0.731994	-0.573991	-1.8635	-1.7855	-1.25206	-0.138605	-0.658384	-0.514573	0	0.263034	0.485427	0	0
Maltitol	0.101794	-1.48317	-1.04982	3.61448	4.84598	-0.210513	0.132556	-0.264242	0.104758	4.55985	5.2016	0.228416	-1.97303	0.11757	-0.461134	-0.188762	4.13781	0
Maltose	0.803572	-0.169741	-2.17803	4.7902	5.69809	-1.84155	-2.19381	0.651954	-0.167727	2.80406	2.86571	-5.1511	0.0351894	-2.28096	-1.92481	0.365206	3.10102	-2.49855
Melezitose	1.74004	1.40965	-0.674365	-3.63236	-3.91688	0.0869568	-1.69253	1.27835	1.34371	-2.70441	-1.76529	-0.302095	1.14654	0.296148	-1.06045	-0.780727	-5.85487	-2.07351
Melibiose	0.445998	0.633176	0.492711	5.791	6.71416	-0.394666	0.667595	0.503795	1.03893	5.81319	6.37018	0.538961	0.0425395	-1.17985	-2.64746	0.90713	3.4532	-1.37133
Mucic acid	-0.778018	-0.797222	-0.710068	-0.809168	-0.128211	-0.742126	-0.0806954	-0.790085	-0.198119	-0.307671	0.293432	-0.173024	-2.61168	-1.26568	-0.652707	-1.94376	-1.48896	-1.01776
Myo-Inositol	-0.855086	-1.21347	-2.01959	0.268648	0.480089	-0.935941	-0.503966	-0.406224	-0.385058	1.1038	1.13422	-0.49134	0.07663	0.721891	0.811508	1.83807	2.04536	0.339156
Oxalic acid	0.365166	0.410524	0.197854	0.3115	0.259032	0.629476	0.523686	0.331124	-0.219938	0.0283687	0.131916	0.0871831	-0.26239	-0.361255	-0.280453	-0.0347205	-0.228276	-0.261838
Palatinitol	1.10362	0.131627	0.803893	1.44042	2.38151	0.106381	-0.42364	-0.393808	-0.263666	0.391678	1.1182	-0.242921	-1.08399	-0.13806	0.0239075	-0.567453	0.479853	-0.572959
Palmitic acid	-0.115012	0.0845698	-0.203533	-0.960351	-0.164214	-0.550756	0.224779	0.275899	1.91225	0.786574	0.264554	-0.451472	0.752116	0.787038	-1.16716	1.45817	0.795837	1.72599
Phosphoric acid	-1.15493	-1.75139	-1.69018	-0.938304	-0.0773567	-1.26683	-1.26829	-1.57135	-1.29391	-1.45853	-0.851765	-1.56575	-1.29529	-0.805094	-0.0997475	-0.599923	0.936644	-1.18333
Putrescine	-0.324357	-0.716195	-0.142193	-0.296286	0.632033	-0.414477	-0.243648	-0.487857	-0.593186	-0.38055	0.269847	-0.0926814	-0.478824	-0.706717	-0.292451	-0.869907	-0.12124	-0.344718
Pyruvic acid	-0.456416	-1.23522	-3.12647	-0.882246	0.928116	0.437603	-4.84286	-0.627574	-1.99715	-4.20216	-2.72789	-1.46215	-0.613694	-0.432756	-3.47168	-0.955975	1.92279	-1.38421
Quinic acid	-0.835441	-2.28866	-4.50603	-3.21039	-1.00044	-0.0422806	-0.876661	-0.150349	-0.656338	-0.118619	1.163	-0.14066	0.397335	-0.295776	-1.72528	-0.965235	0.804336	0.127875
Raffinose	1.5723	4.64966	6.51957	4.44489	0.469423	3.77774	1.49339	-1.82388	2.62387	-1.82388	0.958325	2.7635	-1.48712	-1.51096	-0.974909	0.489038	-0.395485	-0.910058
Ribose	-0.615183	-0.504705	-1.02121	2.81544	2.42533	-2.05121	-0.00535522	-1.11165	-1.22954	3.79655	3.95138	-0.896372	-0.859621	-1.91824	-2.08092	-0.104065	2.75619	-1.73245
Salicylic acid	-0.752072	0	-0.245112	0.129283	1.04439	0.0874628	1.96683	-0.137504	0.628031	0.788496	3.43539	1.8625	0.584963	0.514573	0.280108	0.716207	-0.807355	0.36257
Scyllo-Inositol	1.33397	1.16651	-1.12183	0.983729	1.26888	0.415889	0.330432	0.593946	1.00792	1.81081	1.93887	1.34747	0.757823	0.761453	-0.845429	-0.144449	0.913061	0.343887
Succinic acid	-0.773824	-0.313822	-0.591724	2.37615	3.81064	-0.825012	0.00967974	0.215398	0.109583	0.493457	1.03601	-0.634999	-1.22273	-0.119512	0.37206	0.313166	2.71486	-1.93704
Sucrose	2.90848	4.41948	4.7666	3.65737	1.40795	2.77165	4.74086	2.98564	4.53516	3.09195	2.93521	4.36393	-0.117535	0.596452	0.849637	0.165572	-10.1061	-0.900961
Syringic acid	0.0814276	-2.59243	-3.04346	0.133267	-0.414417	-3.12232	-1.71902	-0.478795	-1.7769	-0.319776	-0.278877	-2.11794	-0.807355	-1.73697	-1.88136	-2.22239	0.979241	-1.60572
Trans-aconitic acid	0.139847	-1.89536	-1.16292	-1.67701	-0.184321	-2.75299	-1.67344	0.215846	-1.15192	0.994715	1.25969	-0.23724	-1.86192	-1.98954	-2.22449	-2.36888	-1.35808	-3.3367
Trehalose	1.87966	0.975345	0.655655	-0.0901541	-1.59653	1.24057	0.196838	1.55645	0.893343	-0.0110792	1.22913	2.6319	1.94581	2.59612	2.66741	-1.59468	-4.5562	0.614297
Tyramine	-0.089759	-2.59221	-1.69722	2.93536	4.36849	-3.3119	-0.308355	-0.781709	-1.29972	3.28309	4.42094	-1.11799	-1.22951	-1.23157	-0.907037	-3.83654	1.22668	-1.10062
Tyrosine	0.732403	0.567071	0.436308	2.3322	2.99662	-1.70359	2.02159	1.42919	1.89991	2.71274	3.68762	-1.47423	1.08746	0.386058	-0.626542	1	3.6814	0.690316
Uknown 5	0.450166	1.13566	0.786891	2.2994	2.54896	0.683143	-1.57498	0.281286	0.233797	0.507207	-0.738079	0.17289	0.473931	0.0264722	-2.16993	-0.328623	-2.16993	-0.754888
Unknown 1	0.241883	0.16905	0.119174	0.203649	0.552223	0.0532484	0.529667	0.223965	0.578012	0.759187	0.49969	0.325106	-0.672114	0.105493	0.287696	-0.103093	0.295824	-0.249172
Unknown 2	0.827255	-0.988712	-0.805027	0.956672	1.81041	-1.2255	1.78992	1.00392	1.18145	0.0941543	0.131807	-0.968639	-0.744589	-2.20163	-0.386804	-1.16921	1.52678	-1.50726
Unknown 3	0.89272	0.483622	-0.873154	1.17098	1.61671	-1.22134	-0.79421	-1.53787	-1.3621	0.309328	0.431859	-1.56692	0.523562	0.584963	0.857981	0.321928	0.392317	-0.540568
Unknown 4	0.904116	0.664816	-0.041099	1.07379	0.959449	0.341205	0.353967	0.640226	0.444415	0.902322	0.414891	-0.0379211	0.752479	0.77544	0.842209	1.00648	-0.107915	0.77544
Unknown 6	1.47451	0.645385	0.117476	0.958877	1.24785	0.467614	-0.883631	0.888721	0.158168	-0.153292	-0.687376	-1.57695	-0.324691	-0.750524	-0.366782	-0.750524	-0.415037	-1.03728
Unkown 7	0.0656987	-1.73047	-1.51358	3.9579	3.3857	-0.617952	-0.400673	0.0507066	-1.12537	0.837383	-0.363163	-0.926933	-0.0616022	0.258388	0.0942687	1.97544	8.31065	2.10886
Uracil	-0.867896	-1.66626	-0.76356	7.95444	9.64871	-1.14543	1.73118	0.941106	0.526069	6.37712	5.40327	1.35614	0.436099	-1.28011	-0.765535	-0.280108	5.3409	-1.76553
Urea	-7.12928	-0.13493	-1.10692	-0.521953	-3.48543	-0.900464	-0.408806	-0.909235	-0.336049	-1.09686	-1.74322	-1.22239	-0.669851	-1.22239	0.228269	-0.959358	-0.485427	-1.54432
Xylitol	0.189825	1.56224	2.33985	3.09276	3.22882	1.59246	4.60651	1.07325	2.44662	3.15763	3.02113	2.88128	-1.14684	-0.632268	-0.121306	-1.63227	-0.253757	-1.31034
